# Supplementary material for: The genomic landscape of TERT promoter wildtype-IDH wildtype glioblastoma
Source: Nat Commun. 2018 May 25;9:2087. doi: 10.1038/s41467-018-04448-6 (PMC5970234; doi:10.1038/s41467-018-04448-6)
Supplement: Supplementary file 4 — Supplementary Data 1 [file 41467_2018_4448_MOESM4_ESM.xlsx]

## Sheet: 1_Clinical_Information
Supplementary Data 1: Clinical information for discovery and validation cohorts
1Whole exome sequencing done in Killela PJ, Pirozzi CJ, Reitman ZJ et al, Oncotarget, 2013
Sample ID	Cohort	Sequencing performed	Gender	Age	Race	Dead/Alive	Time from Surgery to Death or last contact (months)	Histology	Tumor Grade (WHO)	Side	Site	Number of somatic (tumor-specific) alterations identified (WES)
DUMC-01	Discovery	WES	F	30	White	Dead	20.2053	GBM	IV	Right	Parietal	15
DUMC-02	Discovery	WES, WGS	F	25	White	Dead	21.0595	GBM	IV	Right	Corpus callosum	12
DUMC-03	Discovery	WES	F	67	White	Dead	8.57495	GBM	IV	Right	Occipital	66
DUMC-04	Discovery	WES	M	59	White	Dead	47.1458	GBM	IV	Right	Frontal	47
DUMC-05	Discovery	WES, WGS	F	51	White	Dead	16.5914	GBM	IV	Right	Parietal	79
DUMC-06	Discovery	WES	M	55	White	Dead	37.5852	GBM	IV	Right	Temporoparietal	38
DUMC-07	Discovery	WES, WGS	F	77	White	Dead	7.72074	GBM	IV	Right	Frontal	36
DUMC-08	Discovery	WES	F	57	White	Dead	3.74538	GBM	IV	Right	Frontal	39
DUMC-09	Discovery	WES	F	67	White	Alive	89.8553	GBM	IV	Left	Temporal	27
DUMC-10	Discovery	WES, WGS	F	70	White	Dead	16	GBM	IV	Right	Parietooccipital	45
DUMC-11	Discovery	WES, WGS	M	26	White	Alive	3.383	GBM	IV	Left	Parietal	25
DUMC-12	Discovery	WES, WGS	M	59	White	Dead	25.7577	GBM	IV	Left	Occipital	53
DUMC-13	Discovery	WES	F	58	White	Dead	19.0226	GBM	IV	Right	Frontal	60
DUMC-14	Discovery	WES	M	69	White	Dead	10.3162	GBM	IV	Right	Basal Ganglia	431
DUMC-15	Discovery	WES	F	30	White	Dead	24.8378	GBM	IV	Left	Frontoparietal	6
DUMC-16	Discovery	WES, WGS	M	82	White	Alive	63.2444	GBM	IV	Left	Frontal	30
DUMC-17	Discovery	WES	M	58	White	Dead	81.6427	GBM	IV	Left	Frontal	45
DUMC-18	Discovery	WES	M	52	White	Dead	21.3552	GBM	IV	Right	Frontoparietal	29
DUMC-20	Discovery	WES	M	56	White	Dead	13.9621	GBM	IV	Left	Frontal	102
DUMC-21	Discovery	WES	M	73	White	Dead	14.883	GBM	IV	Left	Temporal	35
DUMC-22	Discovery	WES, WGS	M	62	White	Dead	7.35934	GBM	IV	Right	Parietal	50
DUMC-26	Discovery	WES1	F	29	White	Alive	232.246	GBM	IV	Left	Frontal	31
DUMC-27	Discovery	WES1	M	58	White	Dead	6.07803	GBM	IV	Left	Parietal	49
DUMC-28	Discovery	WES	M	59	White	Dead	37.0924	GBM	IV	Left	Parietooccipital	56
DUMC-29	Discovery	WES, WGS	F	55	White	Dead	24.8378	GBM	IV	Left	Parietal	43
DUMC-30	Validation	Targeted Sanger	F	56	White	Dead	3.64682	GBM	IV	Left	Parietal	N/A
DUMC-31	Validation	Targeted Sanger	M	30	White	Dead	20.9938	GBM	IV	Right	Basal Ganglia	N/A
DUMC-32	Validation	Targeted Sanger	M	58	White	Dead	18.3984	GBM	IV	Right	Parieto-Occipital	N/A
DUMC-33	Validation	Targeted Sanger	M	44	White	Dead	42.2834	GBM	IV	Right	Parietal	N/A
DUMC-34	Validation	Targeted Sanger	M	76	White	Dead	9.23203	GBM	IV	Right	Insular	N/A
DUMC-35	Validation	Targeted Sanger	M	52	White	Alive	36.0411	GBM	IV	Right	Frontal	N/A
DUMC-39	Validation	Targeted Sanger	F	53	White	Dead	5.32238	GBM	IV	Right	Frontal	N/A
DUMC-40	Validation	Targeted Sanger	M	61	White	Dead	7.42505	GBM	IV	Left	Fronto-Parietal	N/A
DUMC-41	Validation	Targeted Sanger	M	35	White	Dead	24.9692	GBM	IV	Left	Frontal	N/A
DUMC-42	Validation	Targeted Sanger	F	65	White	Dead	3.81109	GBM	IV	Right	Parietal	N/A
DUMC-43	Validation	Targeted Sanger	M	37	White	Dead	11.8932	GBM	IV	Left	Frontal	N/A
DUMC-44	Validation	Targeted Sanger	F	60	White	Alive	27.3347	GBM	IV	Left	Temporal	N/A
DUMC-45	Validation	Targeted Sanger	M	43	White	Alive	11.729	GBM	IV	Left	Temporal	N/A
DUMC-46	Validation	Targeted Sanger	M	48	White	Dead	33.8398	GBM	IV	Left	Frontal	N/A
DUMC-48	Validation	Targeted Sanger	M	34	White	Dead	14.8501	GBM	IV	Left	Temporo-Occipital	N/A
DUMC-50	Validation	Targeted Sanger	M	25	White	Dead	21.7495	GBM	IV	Right	Frontal	N/A
DUMC-51	Validation	Targeted Sanger	M	24	White	Dead	42.0862	GBM	IV	Right	Frontal	N/A
DUMC-54	Validation	Targeted Sanger	M	19	Black	Dead	4.43532	GBM	IV	Right	Temporal	N/A
DUMC-55	Validation	Targeted Sanger	F	18	Other	Dead	5.58522	GBM	IV	Left	Frontal	N/A
