# Supplementary material for: The genomic landscape of TERT promoter wildtype-IDH wildtype glioblastoma
Source: Nat Commun. 2018 May 25;9:2087. doi: 10.1038/s41467-018-04448-6 (PMC5970234; doi:10.1038/s41467-018-04448-6)
Supplement: Supplementary file 5 — Supplementary Data 2 [file 41467_2018_4448_MOESM5_ESM.xlsx]

## Sheet: 2_Molecular_Markers
Supplementary Data 2: Summary of molecular markers
Sample ID	Cohort	Telomere FISH ALT+?	C-circle positive?	ATRX IHC	SMARCAL1 mut?	TERT rearranged?	TERT-SV detected by?	Other telomere-associated alteration
DUMC-01	Discovery	YES	YES	ATRX loss	WT, exome	Negative
DUMC-02	Discovery	x	x	ATRX intact	WT, exome	Rearranged	BA FISH, WGS
DUMC-03	Discovery	YES	YES	ATRX loss	WT, exome	Negative
DUMC-04	Discovery	x	x	ATRX intact	WT, exome	Rearranged	BA FISH
DUMC-05	Discovery	x	x	ATRX intact	WT, exome	Rearranged	BA FISH, WGS
DUMC-06	Discovery	YES	YES	ATRX intact	MUT, exome	Negative
DUMC-07	Discovery	x	x	ATRX intact	WT, exome	Rearranged	BA FISH, WGS
DUMC-08	Discovery	YES	YES	ATRX intact	MUT, exome	Negative
DUMC-09	Discovery	YES	YES	ATRX loss	WT, exome	Negative
DUMC-10	Discovery	x	x	ATRX intact	WT, exome	Negative	WGS
DUMC-11	Discovery	YES	YES	Partial ATRX loss	WT, exome	Negative
DUMC-12	Discovery	x	x	ATRX intact	WT, exome	Negative
DUMC-13	Discovery	x	x	ATRX intact	WT, exome	Negative		MYC amplification
DUMC-14	Discovery	YES	YES	ATRX intact	WT, exome	Negative
DUMC-15	Discovery	x	x	ATRX intact	WT, exome	Rearranged	BA FISH
DUMC-16	Discovery	x	x	Partial ATRX loss	WT, exome	Rearranged	BA FISH
DUMC-17	Discovery	x	x	ATRX intact	WT, exome	Negative
DUMC-18	Discovery	x	x	ATRX intact	WT, exome	Rearranged	BA FISH
DUMC-20	Discovery	YES	YES	ATRX intact	MUT, exome	Negative
DUMC-21	Discovery	x	x	ATRX intact	WT, exome	Rearranged	BA FISH
DUMC-22	Discovery	x	x	ATRX intact	WT, exome	Rearranged	BA FISH, WGS
DUMC-26	Discovery	YES	YES	ATRX intact	WT, exome	Rearranged	BA FISH
DUMC-27	Discovery	YES	YES	ATRX intact	MUT, exome	Unavailable
DUMC-28	Discovery	x	x	ATRX intact	WT, exome	Rearranged	BA FISH
DUMC-29	Discovery	x	x	ATRX intact	WT, exome	Rearranged	BA FISH, WGS
DUMC-30	Validation	x	x	ATRX intact	WT, Sanger	Rearranged	BA FISH
DUMC-31	Validation	Tissue unavailable	x	Tissue unavailable	WT, Sanger	Unavailable
DUMC-32	Validation	x	x	ATRX intact	WT, Sanger	Rearranged	BA FISH
DUMC-33	Validation	YES	YES	ATRX loss	MUT, Sanger	Negative
DUMC-34	Validation	x	x	ATRX intact	WT, Sanger	Rearranged	BA FISH
DUMC-35	Validation	Tissue unavailable	Borderline	Tissue unavailable	WT, Sanger	Unavailable
DUMC-39	Validation	YES	x	ATRX intact	WT, Sanger	Negative
DUMC-40	Validation	Tissue unavailable	x	Tissue unavailable	WT, Sanger	Rearranged	Tissue unavailable
DUMC-41	Validation	YES	YES	ATRX intact	MUT, Sanger	Negative
DUMC-42	Validation	YES	YES	Tissue unavailable	MUT, Sanger	Negative
DUMC-43	Validation	x	x	ATRX intact	WT, Sanger	Negative
DUMC-44	Validation	x	Borderline	ATRX intact	WT, Sanger	Rearranged	BA FISH
DUMC-45	Validation	x	x	ATRX intact	WT, Sanger	Negative
DUMC-46	Validation	Tissue unavailable	x	Tissue unavailable	WT, Sanger	Unavailable
DUMC-48	Validation	YES	Borderline	ATRX intact	MUT, Sanger	Rearranged	BA FISH
DUMC-50	Validation	YES	YES	ATRX loss	WT, Sanger	Negative
DUMC-51	Validation	Tissue unavailable	YES	Tissue unavailable	WT, Sanger	Unavailable
DUMC-54	Validation	YES	YES	ATRX loss	WT, Sanger	Negative
DUMC-55	Validation	x	Borderline	ATRX intact	WT, Sanger	Rearranged	BA FISH
