# Supplementary material for: The genomic landscape of TERT promoter wildtype-IDH wildtype glioblastoma
Source: Nat Commun. 2018 May 25;9:2087. doi: 10.1038/s41467-018-04448-6 (PMC5970234; doi:10.1038/s41467-018-04448-6)
Supplement: Supplementary file 6 — Supplementary Data 3 [file 41467_2018_4448_MOESM6_ESM.xlsx]

## Sheet: 3_Info_Exome
Supplementary Data 3: Whole exome sequencing information
Sample ID	Sequencing-Based Tumor Cellularity	Sample Type	Source	Read Length (bp)	Enrichment	Bases Sequenced (Filtered)	Bases Mapped to Genome (filtered)	Percent Mapped to Genome	Bases Mapped to ROI	Percent Mapped to ROI	Targeted bases with at least 10 reads	Targeted bases with at least 10 reads (%)	Total Coverage	Distinct Coverage	Bases in Target Region	Germline SNPs Present	Percent Tumor/Normal Matching
DUMC-01	NA	Normal	Blood	100	SureSelect Human All Exon V4	9979803800	9717767200	0.973743	5039832073	0.51862	46719885	0.927404	99.3147	80.1792	50377063	23007	N/A
DUMC-01	0.41	Tumor	Primary tumor	100	SureSelect Human All Exon V4	10038817800	9775323100	0.973752	4856356167	0.496798	46624963	0.92552	91.9017	57.1923	50377063	23007	1
DUMC-02	NA	Normal	Blood	100	SureSelect Human All Exon V4	11109168800	10863711500	0.977905	6151994859	0.566288	46808950	0.929172	120.401	102.036	50377063	23899	N/A
DUMC-02	0.71	Tumor	Primary tumor	100	SureSelect Human All Exon V4	11890621800	11614949300	0.976816	6666863092	0.57399	46802202	0.929038	125.35	87.3005	50377063	23899	1
DUMC-03	NA	Normal	Blood	100	SureSelect Human All Exon V4	12543335800	12281264600	0.979107	6785645053	0.55252	46934801	0.93167	132.627	109.566	50377063	23105	N/A
DUMC-03	0.48	Tumor	Primary tumor	100	SureSelect Human All Exon V4	11483043600	11142123000	0.970311	5802937331	0.520811	46743350	0.92787	108.172	91.0928	50377063	23105	1
DUMC-04	NA	Normal	Blood	100	SureSelect Human All Exon V4	18000000000	17600000000	0.97715	9800000000	0.557679	47177911	0.936496	190.521	144.676	50377063	25062	N/A
DUMC-04	0.56	Tumor	Primary tumor	100	SureSelect Human All Exon V4	26100000000	25600000000	0.978404	14300000000	0.558395	47266980	0.938264	264.528	183.689	50377063	25062	1
DUMC-05	NA	Normal	Blood	100	SureSelect Human All Exon V4	16725922400	16186864200	0.967771	7981051146	0.493057	47127971	0.935505	155.661	132.552	50377063	24129	N/A
DUMC-05	0.64	Tumor	Primary tumor	100	SureSelect Human All Exon V4	16155068600	15831280700	0.979958	8754932960	0.553015	47029608	0.933552	167.58	101.017	50377063	24128	0.999959
DUMC-06	NA	Normal	Blood	100	SureSelect Human All Exon V4	8904398400	8566844200	0.962091	4180357141	0.487969	46365940	0.920378	80.6527	71.8348	50377063	18089	N/A
DUMC-06	>99%	Tumor	Primary tumor	100	SureSelect Human All Exon V4	12040568800	11749321500	0.975811	6483643750	0.551831	46432985	0.921709	120.116	105.52	50377063	18089	1
DUMC-07	NA	Normal	Blood	100	SureSelect Human All Exon V4	7356993800	7154667900	0.972499	3876843448	0.541862	45751071	0.908173	76.7518	43.5824	50377063	19117	N/A
DUMC-07	0.61	Tumor	Primary tumor	100	SureSelect Human All Exon V4	11167504800	10918589300	0.977711	6143788184	0.562691	46667752	0.926369	116.247	100.721	50377063	19117	1
DUMC-08	NA	Normal	Blood	100	SureSelect Human All Exon V4	10409345200	10149953900	0.975081	5866176783	0.58	46460556	0.92	181	102	50353573	24546	N/A
DUMC-08	0.75	Tumor	Primary tumor	100	SureSelect Human All Exon V4	19454080200	19001232400	0.976722	11057290698	0.58	47079428	0.93	206	114	50353573	24546	1
DUMC-09	NA	Normal	Blood	100	SureSelect Human All Exon V4	9345394600	9151752600	0.979279	5747751220	0.628049	45613314	0.905438	108.288	95.401	50377063	24378	N/A
DUMC-09	0.34	Tumor	Primary tumor	100	SureSelect Human All Exon V4	19811532200	19371757400	0.977802	11952584883	0.617011	46797998	0.928954	219.027	182.113	50377063	24378	1
DUMC-10	NA	Normal	Blood	100	SureSelect Human All Exon V4	13643699200	13267286000	0.972411	6922616135	0.521781	47095601	0.934862	70.4987	120.765	50377063	20392	N/A
DUMC-10	0.83	Tumor	Primary tumor	100	SureSelect Human All Exon V4	8402486200	8131837300	0.967789	4176367002	0.513582	46520025	0.923437	78.9308	135.164	50377063	20392	1
DUMC-11	NA	Normal	Blood	100	SureSelect Human All Exon V4	10468705200	10256530500	0.979732	6636860895	0.647086	45118318	0.895612	125.534	107.483	50377063	19709	N/A
DUMC-11	0.47	Tumor	Primary tumor	100	SureSelect Human All Exon V4	16950745600	16594860200	0.979005	10072709293	0.606978	46659912	0.926213	187.096	141.305	50377063	19709	1
DUMC-12	NA	Normal	Blood	100	SureSelect Human All Exon V4	10552794200	10298582400	0.97591	6156332122	0.597784	46375016	0.920558	118.166	99.6388	50377063	24802	N/A
DUMC-12	0.8	Tumor	Primary tumor	100	SureSelect Human All Exon V4	19352428400	18920850800	0.977699	11127143078	0.588089	47088562	0.934722	207.223	118.166	50377063	24802	1
DUMC-13	NA	Normal	Blood	100	SureSelect Human All Exon V4	10880446800	10672368500	0.980876	6164898962	0.57765	46299196	0.919053	120.033	105.064	50377063	21701	N/A
DUMC-13	0.67	Tumor	Primary tumor	100	SureSelect Human All Exon V4	12009001400	11753045100	0.978686	6585201407	0.560297	46673472	0.926483	123.416	108.966	50377063	21701	1
DUMC-14	NA	Normal	Blood	100	SureSelect Human All Exon V4	9987241000	9712778800	0.972519	5491430014	0.57	46488272	0.92	126	95	50353573	29669	N/A
DUMC-14	0.42	Tumor	Primary tumor	100	SureSelect Human All Exon V4	15037197200	14572731300	0.969112	7747626935	0.53	46989139	0.93	145	106	50353573	29669	1
DUMC-15	NA	Normal	Blood	100	SureSelect Human All Exon V4	10583038800	10341001500	0.97713	5992432148	0.579483	46179815	0.916683	115.614	102.584	50377063	25004	N/A
DUMC-15	0.27	Tumor	Primary tumor	100	SureSelect Human All Exon V4	19833816800	19229936400	0.969553	11443525612	0.595089	46688282	0.926777	215.894	172.84	50377063	25004	1
DUMC-16	NA	Normal	Blood	100	SureSelect Human All Exon V4	11888799400	11590129700	0.974878	6835713647	0.589788	46059550	0.914296	131.724	117.542	50377063	23703	N/A
DUMC-16	0.79	Tumor	Primary tumor	100	SureSelect Human All Exon V4	19233047400	18827674500	0.978923	11041361575	0.586443	46790319	0.928802	207.443	165.545	50377063	23703	1
DUMC-17	NA	Normal	Blood	100	SureSelect Human All Exon V4	10590375000	10383632600	0.980478	5957757743	0.573764	46826033	0.929511	114.547	99.7999	50377063	23654	N/A
DUMC-17	0.4	Tumor	Primary tumor	100	SureSelect Human All Exon V4	11488266200	11266859200	0.980728	6440127108	0.571599	46780228	0.928602	118.788	97.5457	50377063	23654	1
DUMC-18	NA	Normal	Blood	100	SureSelect Human All Exon V4	11097132800	10726274500	0.966581	5969568331	0.556537	45369834	0.900605	114.509	102.178	50377063	15221	N/A
DUMC-18	0.9	Tumor	Primary tumor	100	SureSelect Human All Exon V4	19148828200	18336403000	0.957573	10855927096	0.592042	43780752	0.869061	200.99	62.7871	50377063	15221	1
DUMC-20	NA	Normal	Blood	100	SureSelect Human All Exon V4	8362469000	8138092800	0.973169	4321041850	0.530965	45842976	0.909997	83.6707	78.2483	50377063	18294	N/A
DUMC-20	>99%	Tumor	Primary tumor	100	SureSelect Human All Exon V4	19991060200	19386476100	0.969757	10842006458	0.559256	47048948	0.933936	205.666	169.466	50377063	18296	1
DUMC-21	NA	Normal	Blood	100	SureSelect Human All Exon V4	9244830200	8954404300	0.968585	4939928094	0.551676	46139686	0.915887	94.8879	85.6984	50377063	24557	N/A
DUMC-21	0.56	Tumor	Primary tumor	100	SureSelect Human All Exon V4	19204253000	18612990600	0.969212	10095391247	0.542384	47194339	0.936822	189.066	164.903	50377063	24557	1
DUMC-22	NA	Normal	Blood	100	SureSelect Human All Exon V4	10527396600	10228173400	0.971577	5498384506	0.537572	46300583	0.919081	105.892	97.2043	50377063	23361	N/A
DUMC-22	0.73	Tumor	Primary tumor	100	SureSelect Human All Exon V4	20060443800	19563268100	0.975216	11039305254	0.564287	47181527	0.936568	209.374	178.558	50377063	23361	1
DUMC-26	NA	Normal	Blood	100	SureSelect Human All Exon 50 Mb	9710000000	8544800000	0.88	5350000000	0.55	46650000	0.93	105.7	86.8	Unknown	21046	N/A
DUMC-26	NA	Tumor	Primary tumor	100	SureSelect Human All Exon 50 Mb	9400000000	8366000000	0.89	5150000000	0.55	46140000	0.92	101.7	85.8	Unknown	21046	1
DUMC-27	NA	Normal	Blood	100	SureSelect Human All Exon 50 Mb	10140000000	8923200000	0.88	5070000000	0.5	46480000	0.92	100.7	75.8	Unknown	16754	N/A
DUMC-27	0.37	Tumor	Primary tumor	100	SureSelect Human All Exon 50 Mb	9110000000	8016800000	0.88	4610000000	0.51	45890000	0.91	91.5	59.7	Unknown	16754	1
DUMC-28	NA	Normal	Blood	100	SureSelect Human All Exon V4	8617811200	8427828400	0.977955	4997216218	0.592942	45918170	0.91149	96.391	83.4202	50377063	22924	N/A
DUMC-28	0.68	Tumor	Primary tumor	100	SureSelect Human All Exon V4	18227714600	17836651600	0.978546	10432815975	0.584909	46932844	0.931631	198.062	157.295	50377063	22924	1
DUMC-29	NA	Normal	Blood	100	SureSelect Human All Exon V4	10215349400	10014403900	0.980329	6241350285	0.623237	46012846	0.913369	119.008	103.064	50377063	24488	N/A
DUMC-29	>99%	Tumor	Primary tumor	100	SureSelect Human All Exon V4	18275333200	17915784900	0.98	11011367727	0.61	46900700	0.930993	203.477	163.146	50377063	24490	0.999918
