# Supplementary material for: The genomic landscape of TERT promoter wildtype-IDH wildtype glioblastoma
Source: Nat Commun. 2018 May 25;9:2087. doi: 10.1038/s41467-018-04448-6 (PMC5970234; doi:10.1038/s41467-018-04448-6)
Supplement: Supplementary file 9 — Supplementary Data 6 [file 41467_2018_4448_MOESM9_ESM.xlsx]

## Sheet: 6_SMG_WES
Supplementary Data 6: Significantly mutated genes from discovery cohort WES, IntOgen analysis
Gene Symbol	N	% of discovery cohort	Inclusion rationale	Mutation frequency in TCGA GBM (n=273)	Mutation frequency in TCGA LGG (N=283)	GBM TCGA Driver (Intogen or MutSig SMG)	LGG TCGA Driver (Intogen or MutSig SMG)	Oncodrive FM p-value	Oncodrive FM q-value	Oncodrive CLUST p-value	Oncodrive CLUST q-value
PTEN	8	0.32	P<0.05 by Intogen	0.41	0.06	Yes	Yes	2.02462e-06	4.25171e-05
NF1	6	0.24	P<0.05 by Intogen	0.14	0.08	Yes	Yes	6.33155e-05	0.000664813
SMARCAL1	4	0.16	P<0.05 by Intogen	0.007	0			0.000465344	0.00244305
HMCN1	5	0.2	P<0.05 by Intogen	0.07	0.028			0.00239212	0.00837242
BRAF	5	0.2	P<0.05 by Intogen	0.026	0.04	Yes		0.00160467	0.00673962	1.95e-08	1.46e-08
TP53	6	0.24	P<0.05 by Intogen	0.3	0.52	Yes	Yes	0.0669717	0.140641	0.0445655	0.0445655
PPM1D	2	0.08	P<0.05 by Intogen	0.004	0.018			0.0106178	0.0318535
EGFR	7	0.28	P<0.05 by Intogen	0.55	0.09	Yes	Yes	0.0372752	0.0978473
ATRX	5	0.2	P<0.05 by Intogen	0.05	0.43	Yes	Yes	0.0442742	0.103306
ERBB2	3	0.12	Related, RTK/RAS	0.007	0.007			0.928909	0.99418
FGFR1	1	0.04	Related, RTK/RAS	0.007	0.004
RB1	1	0.04	Related, RB	0.11	0.03	Yes	Yes
Copy number Alterations
PDGFRA	2	0.08	Recurrent CNV, known GBM Driver	0.15	0.04
MDM2	2	0.08	Recurrent CNV, known LGG/GBM Driver	0.1	0.021
MDM4	1	0.04	Recurrent CNV, known LGG/GBM Driver	0.1	0.03
CDKN2B	3	0.12	Recurrent CNV, known LGG/GBM Driver	0.59	0.12
CDK4	2	0.08	Recurrent CNV, known LGG/GBM Driver	0.17	0.04
