# Supplementary material for: The genomic landscape of TERT promoter wildtype-IDH wildtype glioblastoma
Source: Nat Commun. 2018 May 25;9:2087. doi: 10.1038/s41467-018-04448-6 (PMC5970234; doi:10.1038/s41467-018-04448-6)
Supplement: Supplementary file 10 — Supplementary Data 7 [file 41467_2018_4448_MOESM10_ESM.xlsx]

## Sheet: 7_Info_WGS
Supplementary Data 7: Whole genome sequencing information (n=9)
Sample ID	Sample Type	Source	Read length (bp)	Total reads (M)	Reads mapping rate	Mean coverage sequencing depth	Reference genome coverage	Reference genome coverage ≥4x	Reference genome coverage ≥10x	Reference genome coverage ≥20x
DUMC-02	Normal	Blood	150	633.099	0.9962	31.81	0.99	0.9857	0.9627	0.7954
DUMC-02	Tumor	Primary Tumor	150	1343.67	0.998	67.33	0.9903	0.9883	0.9844	0.9739
DUMC-05	Normal	Blood	150	632.068	0.9986	31.79	0.99	0.9862	0.9668	0.7993
DUMC-05	Tumor	Primary Tumor	150	1287.97	0.9969	64.05	0.9904	0.9881	0.9823	0.9587
DUMC-07	Normal	Blood	150	677.401	0.9972	33.9	0.9903	0.987	0.9745	0.8694
DUMC-07	Tumor	Primary Tumor	150	1341.61	0.9991	66.86	0.9906	0.9883	0.9823	0.9564
DUMC-10	Normal	Blood	150	676.033	0.9973	33.96	0.99	0.9865	0.9748	0.8954
DUMC-10	Tumor	Primary Tumor	150	1318.89	0.9989	65.98	0.9896	0.9852	0.9741	0.9405
DUMC-11	Normal	Blood	150	680.22	0.9959	34.2	0.9975	0.9926	0.972	0.8495
DUMC-11	Tumor	Primary Tumor	150	1578.42	0.9958	79.7	0.9984	0.9969	0.9924	0.9808
DUMC-12	Normal	Blood	150	701.28	0.997	35.4	0.9979	0.9932	0.9742	0.8667
DUMC-12	Tumor	Primary Tumor	150	1415.19	0.9966	71.5	0.9986	0.9969	0.9918	0.9793
DUMC-16	Normal	Blood	150	663.075	0.9974	33.21	0.9973	0.9931	0.9652	0.7951
DUMC-16	Tumor	Primary Tumor	150	1334.78	0.999	67.05	0.9978	0.9959	0.9921	0.9742
DUMC-22	Normal	Blood	150	670.945	0.9969	33.61	0.9969	0.9921	0.9685	0.8375
DUMC-22	Tumor	Primary Tumor	150	1321.05	0.9982	66.46	0.9977	0.9955	0.9885	0.9572
DUMC-29	Normal	Blood	150	889.34	0.9959	44.7	0.992	0.9885	0.9819	0.9668
DUMC-29	Tumor	Primary Tumor	150	1426.93	0.9941	71.4	0.9923	0.9888	0.9837	0.9767
