# Supplementary material for: The genomic landscape of TERT promoter wildtype-IDH wildtype glioblastoma
Source: Nat Commun. 2018 May 25;9:2087. doi: 10.1038/s41467-018-04448-6 (PMC5970234; doi:10.1038/s41467-018-04448-6)
Supplement: Supplementary file 14 — Supplementary Data 11 [file 41467_2018_4448_MOESM14_ESM.xlsx]

## Sheet: 11_CRISPR_Cas9_info
Supplementary Data 11: CRISPR/Cas9 sgRNAs, cloning oligos, and Surveyor primers
Name	Guide sequence (5'->3')	PAM (NGG)	Target	Indel% (Surveyor)	Indel% (TIDE)	Top guide oligo (5'->3')	Bottom guide oligo (5'->3')
sgSMARCAL1 3_1	GTGAGAGCCATTTGACTACG	TGG	Exon 3	0.254144	0.159	CACCGTGAGAGCCATTTGACTACG	AAACCGTAGTCAAATGGCTCTCAC
sgSMARCAL1 3_2	CCATTTGACTACGTGGACTG	TGG	Exon 3	0.324746	0.312	CACCGCCATTTGACTACGTGGACTG	AAACCAGTCCACGTAGTCAAATGGC
sgSMARCAL1 7_1	CATCAGATTAGACACGAGCT	TGG	Exon 7	0.422232	0.101	CACCGCATCAGATTAGACACGAGCT	AAACAGCTCGTGTCTAATCTGATGC
sgSMARCAL1 9_1	CCCAGATTGCATCAACGTCG	TGG	Exon 9	0.281059	0.363	CACCGCCCAGATTGCATCAACGTCG	AAACCGACGTTGATGCAATCTGGGC
sgNTC	GTATCCTGACCTACGCGCTG	N/A	Non targeting			CACCGTATCCTGACCTACGCGCTG	AAACCAGCGCGTAGGTCAGGATAC
Name	Guide combination	~Distance between guides	Primers for amplifying deletion product		~Amplicon size (if deletion present)
sgSMARCAL1 A	3_2 (exon 3) & 9_1 (exon 9)	20 kb	Surv_SMARCAL1_3F + Surv_SMARCAL1_9R		537
sgSMARCAL1 B	3_1 (exon 3) +7_1 (exon 7)	13.7 kb	Surv_SMARCAL1_3F + Surv_SMARCAL1_7R		514
