# Supplementary material for: The genomic landscape of TERT promoter wildtype-IDH wildtype glioblastoma
Source: Nat Commun. 2018 May 25;9:2087. doi: 10.1038/s41467-018-04448-6 (PMC5970234; doi:10.1038/s41467-018-04448-6)
Supplement: Supplementary file 15 — Supplementary Data 12 [file 41467_2018_4448_MOESM15_ESM.xlsx]

## Sheet: 12_CRISPR_Cas9_KO_lines
Supplementary Data 12: SMARCAL1 knockout isogenic cell lines generated by CRISPR/Cas9 gene editing
				Sequencing results Reference file: NM_014140 mRNA (*=heterozygous alterations)
Cell line	SMARCAL1 sgRNA set	Clone #	Deletion product detected?	SMARCAL1 exon 3	SMARCAL1 exon 7 or 9
U87	A, 3_2+9_1	c2	Yes	delTC_c.432_433	delCGT_c.1629_1631
U87	A, 3_2+9_1	c93	Yes	WT	No amplification
U87	B, 3_1+7_1	c5	Yes	insA_c.439_440	delT_c.1391
U87	B, 3_1+7_1	c7	Yes	insA_c.439_440	delGC_c.1388_1389
U87	B, 3_1+7_1	c10	Yes	insA_c.439_440	delC_c.1390
U87	B, 3_1+7_1	c15	Yes	delGTAGTC_c.437_432	insT_c.1391_1392
U87	B, 3_1+7_1	c17	Yes	insA_c.439_440	delC_c.1390
U87	B, 3_1+7_1	c20	Yes	insA_c.439_440	insT_c.1391_1392
U87	B, 3_1+7_1	c35	Yes	insA_c.439_440	del_CCCAAGC_c.1384_1390
U87	B, 3_1+7_1	c74	Yes	insA_c.439_440	insC_c.1390_1391
U87	B, 3_1+7_1	c77	Yes	insA_c.439_440	del_GTGGACCCCAAGC_c.1378_1390
U251	A, 3_2+9_1	c13	Yes	WT	No amplification
U251	A, 3_2+9_1	c28	Yes	insT_c.432_433	insCGC_c.1627_1628
U251	A, 3_2+9_1	c29	Yes	delCACGTAGTC_c.433_442*	No amplification
U251	A, 3_2+9_1	c55	Yes	delCCACGT_c.433_438	insCCCCCTTGCTGTCCTGCCCCACCCCACCCMCMAGAATAGAATGACACCTACTCAGACAATGCGATGCAATTTCCTCATTTTATTAGGAAAGGACAGTGGGAGTGGCACCTTCCAGGGTCAAGGAAGGCACGGGGGT_c.1628_1629
U251	A, 3_2+9_1	c62	Yes	insT_c.432_433	delAACGTC_c.1624_1629
U251	B, 3_1+7_1	c4	Yes	delGTC_c.440_442*	delT_c.1391
U251	B, 3_1+7_1	c6	Yes	insA_c.439_440	No amplification
U251	B, 3_1+7_1	c19	Yes	insA_c.439_440	insA_c.1390_1391
U251	B, 3_1+7_1	c32	Yes	delAGTCAAAT_c.439_446	delCTTTC_c.1410_1414*
U251	B, 3_1+7_1	c53	Yes	WT	delCCCAAGCTCGTGTC_c.1384_1397
U251	B, 3_1+7_1	c59	Yes	insA_c.439_440	delGTGTC_c.1393_1397
U251	B, 3_1+7_1	c77	Yes	insA_c.439_440	insA_c.1390_1391*
