# Supplementary material for: The genomic landscape of TERT promoter wildtype-IDH wildtype glioblastoma
Source: Nat Commun. 2018 May 25;9:2087. doi: 10.1038/s41467-018-04448-6 (PMC5970234; doi:10.1038/s41467-018-04448-6)
Supplement: Supplementary file 16 — Supplementary Data 13 [file 41467_2018_4448_MOESM16_ESM.xlsx]

## Sheet: 13_PCR_programs
Supplementary Data 13: PCR programs used in study
High-Fidelity amplification for Surveyor
Q5 Hot Start High-Fidelity 2X Master Mix (NEB)
Program		Temperature (°C)	Time (min:sec)	Cycles
1	Initial denaturation	95°C	03:00:00	1x
2	Denaturation	98°C	00:20:00	3x
3	Annealing	70°C	00:10:00
4	Extension	72°C	00:10:00
5	Denaturation	98°C	00:20:00	3x
6	Annealing	67°C	00:10:00
7	Extension	72°C	00:10:00
8	Denaturation	98°C	00:20:00	3x
9	Annealing	64°C	00:10:00
10	Extension	72°C	00:10:00
11	Denaturation	98°C	00:20:00	26x
12	Annealing	60°C	00:10:00
13	Extension	72°C	00:10:00
14	Final Extension	72°C	01:00:00	1x
Junction-spanning qPCR Screening for CRISPR/Cas9 induced deletion
KAPA SYBR FAST qPCR (KAPA Biosystems)
Program		Temperature (°C)	Time (min:sec)	Cycles
1	Initial denaturation	95°C	03:00:00	1x
2	Denaturation	98°C	00:15:00	39x
3	Annealing (plate read)	70°C	00:30:00
4	Extension	72°C	00:10:00
5	Melt curve	65-95°C
PCR of exons of SMARCAL1 for sequencing
KAPA2G Fast HotStart ReadyMix PCR kit (KAPA Biosystems)
Program		Temperature (°C)	Time (min:sec)	Cycles
1	Initial denaturation	95°C	03:00:00	1x
2	Denaturation	95°C	00:15:00	3x
3	Annealing	64°C	00:15:00
4	Extension	72°C	00:05:00
5	Denaturation	95°C	00:15:00	3x
6	Annealing	61°C	00:15:00
7	Extension	72°C	00:05:00
8	Denaturation	95°C	00:15:00	3x
9	Annealing	58°C	00:15:00
10	Extension	72°C	00:05:00
11	Denaturation	95°C	00:15:00	31x
12	Annealing	57°C	00:15:00
13	Extension	72°C	00:05:00
14	Final Extension	72°C	01:00:00	1x
PCR of exons of SMARCAL1 for sequencing, FFPE
KAPA SYBR FAST qPCR (KAPA Biosystems)
Program		Temperature (°C)	Time (min:sec)	Cycles
1	Initial denaturation	95°C	03:00:00	1x
2	Denaturation	95°C	00:15:00	39x
3	Annealing (plate read)	66°C	00:20:00
4	Melt curve	65-95°C		1x
PCR for rt-qPCR (TERT, GAPDH)
KAPA SYBR FAST qPCR (KAPA Biosystems)
Program		Temperature (°C)	Time (min:sec)	Cycles
1	Initial denaturation	95°C	03:00:00	1x
2	Denaturation	95°C	00:10:00	39x
3	Annealing (plate read)	60°C	00:20:00
4	Melt curve	65-95°C		1x
