# Supplementary material for: The genomic landscape of TERT promoter wildtype-IDH wildtype glioblastoma
Source: Nat Commun. 2018 May 25;9:2087. doi: 10.1038/s41467-018-04448-6 (PMC5970234; doi:10.1038/s41467-018-04448-6)
Supplement: Supplementary file 17 — Supplementary Data 14 [file 41467_2018_4448_MOESM17_ESM.xlsx]

## Sheet: 14_PrimerSequences
Supplementary Data 14: Primers used in this study
Site-directed mutagenesis primers
Oligo name	Primer Sequence (5'->3')
SMARCAL1 R23C_F	ACTTCTCAGCTCTGCAGGCCAGAGCCTTTTG
SMARCAL1 R23C_R	CAAAAGGCTCTGGCCTGCAGAGCTGAGAAGT
SMARCAL1 R764Q_F	GGCACAGGTCCTCCTGCTCAGCTGATGAG
SMARCAL1 R764Q_R	CTCATCAGCTGAGCAGGAGGACCTGTGCC
SMARCAL1 R645C_F	GTCGGACTTGAGGCACCGCAGCATGACTG
SMARCAL1 R645C_R	CAGTCATGCTGCGGTGCCTCAAGTCCGAC
SMARCAL1 R645S_F	CAGTCATGCTGCGGAGCCTCAAGTCCGAC
SMARCAL1 R645S_R	GTCGGACTTGAGGCTCCGCAGCATGACTG
SMARCAL1 del793_F	GGTCAGCCGAGGAGGTGAGGCCCATA
SMARCAL1 del793_R	TATGGGCCTCACCTCCTCGGCTGACC
SMARCAL1 fs945_F	TACAAGAAAGTTGGGTAAAAAAATTCAAATCTCCTTTTCTTCTGTGGAC
SMARCAL1 fs945_R	GTCCACAGAAGAAAAGGAGATTTGAATTTTTTTACCCAACTTTCTTGTA
Primers for PCR product amplification for Surveyor Assay
Oligo name	Primer Sequence (5'->3')	Amplicon Size (bp)	Target	For Surveyor testing of guides
Surv_SMARCAL1_3F	CCAGTGAGCCATGGTGTCAT	468	Exon 3	3_1, 3_2
Surv_SMARCAL1_3R	TTCTGTCCTGGGCGTTACAC
Surv_SMARCAL1_7F	TCCCACAAGTTCAGCTGGAC	490	Exon 7	7_1
Surv_SMARCAL1_7R	AGGAGAGCAGCCTGATGAGA
Surv_SMARCAL1_9F	GGGAGTGTCCTGTTAGTGGC	591	Exon 9	9_1
Surv_SMARCAL1_9R	ACGCTGGGAAAGAGATGAGC
SMARCAL1 sequencing primers (frozen tissue DNA)
Oligo name	Primer Sequence (5'->3')	Target
SMARCAL1_5UTR1F_BD_M13F	TGTAAAACGACGGCCAGTGCCCGAACTACAAATCCCAGA	5'UTR part 1
SMARCAL1_5UTR1R_BD	CACTAACCAGAGAGACTCGGC	5'UTR part 1
SMARCAL1_5UTR2_F_BD-M13F	TGTAAAACGACGGCCAGTGAGGGGAGAATTCAGTGTGCA	5'UTR part 2
SMARCAL1_5UTR2_R_BD	GGTTCGAAGCACTGCCAAAAT	5'UTR part 2
SMARCAL1_ex1AF_BD_M13F	TGTAAAACGACGGCCAGTTGCATTTTCTGGGACAAAAGCT	Exon 1 part 1
SMARCAL1_ex1BF_BD_m13F	TGTAAAACGACGGCCAGTGAATCTCTCCTCCCTTGGCAC	Exon 1 part 2
SMARCAL1_ex1AR_BD	GTGCCAAGGGAGGAGAGATTC	Exon 1 part 1
SMARCAL1_ex1BR_BD	ACAACTGGATGGACAGCATGT	Exon 1 part 2
VGS_SMARCAL1_ex2F-M13F	TGTAAAACGACGGCCAGTTTGGCGTCCTTCATTCATTC	Exon2
VGS_SMARCAL1_ex2R	CTACTAACGGCCTTCACCCAC	Exon2
VGS_SMARCAL1_ex3F_M13F	TGTAAAACGACGGCCAGTCCCTTGCCTGTATTTCAAAGC	Exon 3
VGS_SMARCAL1_ex3R	GCAGAACAGGAAGTCTTTCCC	Exon 3
VGS_SMARCAL1_ex4F_M13F	TGTAAAACGACGGCCAGTATCCGCAGTGCTAGGTACAGG	Exon 4
VGS_SMARCAL1_ex4R	TGTACTCAAGCATCCCACCAC	Exon 4
VGS_SMARCAL1_ex5F-M13F	TGTAAAACGACGGCCAGTTCCCAAAGCTCCTCTTTCTCC	Exon 5
VGS_SMARCAL1_ex5R	CATCTGAATGCAGTCTGTGGTG	Exon 5
VGS_SMARCAL1_ex6F_M13F	TGTAAAACGACGGCCAGTGGGAGCAAGTCTGGTGGTG	Exon 6
VGS_SMARCAL1_ex6R	TCCTTAAAGATCCCTAGGCCC	Exon 6
VGS_SMARCAL1_ex7F-M13F	TGTAAAACGACGGCCAGTGAGGAAGGTAGAGGTGATGGC	Exon 7
VGS_SMARCAL1_ex7R	AGCCAGAGTTGAGAATGGCTA	Exon 7
VGS_SMARCAL1_ex8F_M13F	TGTAAAACGACGGCCAGTAGGGTCAAGCCTAAAGTGACC	Exon 8
VGS_SMARCAL1_ex8R	TGGTACCACAGCCCTAAGGAG	Exon 8
VGS_SMARCAL1_ex9F	CATCTAACTGCTTGCATTGGC	Exon 9
VGS_SMARCAL1_ex9R_M13F	TGTAAAACGACGGCCAGTCATATCATGGCCAGAGAGAAGG	Exon 9
VGS_SMARCAL1_ex10F_M13F	TGTAAAACGACGGCCAGTGATCCCAAGTCCCTGTTGG	Exon 10
VGS_SMARCAL1_ex10R	AAGCTGAGAGAATGCCAGGTC	Exon 10
SMARCAL1_ex11F-M13F	TGTAAAACGACGGCCAGTTGGCCAAAGTGAAAGGGGAAT	Exon 11
SMARCAL1_ex11R	GAGCCTGGCCCCTAAACTTTA	Exon 11
VGS_SMARCAL1_ex12F	AGGAGCTGGAGATCCTTCTTG	Exon 12
VGS_SMARCAL1_ex12R-M13F	TGTAAAACGACGGCCAGTTTGGATCTGACCTAAGCCTGC	Exon 12
VGS_SMARCAL1_ex13F_M13F	TGTAAAACGACGGCCAGTAACCTGGTTCTGTGCTGGAG	Exon 13
SMARCAL1_ex13R	ATGCCTGGGGAGTATCTGAGT	Exon 13
VGS_SMARCAL1_ex14_M13F	TGTAAAACGACGGCCAGTGTGAAGTGCTTTGAGGAGGG	Exon 14
VGS_SMARCAL1_ex14R	GCTAGTGAGGGAGGCCAAAT	Exon 14
VGS_SMARCAL1_ex15F	TTTCAAGATGGGTGTTTGCAC	Exon 15
VGS_SMARCAL1_ex15-M13F	TGTAAAACGACGGCCAGTCCTCCTACTCAGGACCCAAAG	Exon 15
VGS_SMARCAL1_ex16F-M13F	TGTAAAACGACGGCCAGTGCCCTAGTGGAGGAGAGTCAG	Exon 16
VGS_SMARCAL1_ex16R	GAGCCTGGACACAGGCATAG	Exon 16
SMARCAL1 sequencing primers (FFPE DNA)
Oligo name	Primer Sequence (5'->3')	Target
SM1_FFPE_ex1A	TGCATTTTCTGGGACAAAAGCT	ex1A
SM1_FFPE_ex1A	GCCAATAACTTCTCAGCTCTGC	ex1A
SM1_FFPE_ex1B	CCTTGCCTCTTACAGAGGAGC	ex1B
SM1_FFPE_ex1B	TCATGAGGTCTTTGGTCAGCA	ex1B
SM1_FFPE_ex1C	CCAGTGAGCCATGGTGTCAT	ex1C
SM1_FFPE_ex1C	GTGAAGCCTGAGCATGACCT	ex1C
SM1_FFPE_ex1D	CCTCCAGAGGTCCCTAAACA	ex1D
SM1_FFPE_ex1D	TTCTGTCCTGGGCGTTACAC	ex1D
SM1_FFPE_ex1E	GCCAAGACAGCAAAAGCCTC	ex1E
SM1_FFPE_ex1E	CAACACCTGGAAACGATCGC	ex1E
SM1_FFPE_ex1F	GTGTAACGCCCAGGACAGAA	ex1F
SM1_FFPE_ex1F	ACAACTGGATGGACAGCATG	ex1F
SM1_FFPE_ex2	ACAAGCTTGTGTTGAGTGCC	ex2
SM1_FFPE_ex2	CCACCCTCCATGAGACAACC	ex2
SM1_FFPE_ex3A	TCCCTCTTCCCTTGCCTGTA	ex3A
SM1_FFPE_ex3A	AGCGCAATAAGGTCCTGTGA	ex3A
SM1_FFPE_ex3B	CCTTCCATCAGCTCCATCCC	ex3B
SM1_FFPE_ex3B	ACAGACCACTACACATTCTGGG	ex3B
SM1_FFPE_ex4	GGCAGGGTGTCCTATTTGCT	ex4
SM1_FFPE_ex4	ACTCAAGCATCCCACCACAG	ex4
SM1_FFPE_ex5	GGCATGAACACTCCAGCTCA	ex5
SM1_FFPE_ex5	TGAATGCAGTCTGTGGTGAGT	ex5
SM1_FFPE_ex6	CGGGAAATGTGCCATCCTCA	ex6
SM1_FFPE_ex6	AGATCCCTAGGCCCTGTCTG	ex6
SM1_FFPE_ex7	GCTGGGTGGTCATTGTAGCT	ex7
SM1_FFPE_ex7	ACAGACATGAAAGTTCTCAGAGCT	ex7
SM1_FFPE_ex8	GTCAAGCCTAAAGTGACCCA	ex8
SM1_FFPE_ex8	ACTAGGACGACATGCAAGCC	ex8
SM1_FFPE_ex9	CCCTGTGTTCAGAGCACCTT	ex9
SM1_FFPE_ex9	GCCAGTGCTCTTCTGACCAT	ex9
SM1_FFPE_ex10	CTGAAAGGAGCCTCATGGGG	ex10
SM1_FFPE_ex10	TCCAAATCTGTCTCCAGCCC	ex10
SM1_FFPE_ex11	GAGTTCTCAGACTGGGGCAC	ex11
SM1_FFPE_ex11	AGAGAGAGAGAGGTCGACACT	ex11
SM1_FFPE_ex12	GTCGGAGGTAAAGTGAAAACTGT	ex12
SM1_FFPE_ex12	GGCAAAAGTAGCCCATGGTG	ex12
SM1_FFPE_ex13	GTGTGGTTTGCTGAGAAGCC	ex13
SM1_FFPE_ex13	TGCCTGGGGAGTATCTGAGT	ex13
SM1_FFPE_ex14	GGACTGGAAATGGGGTGGAG	ex14
SM1_FFPE_ex14	TTTCCACCCTTGCTCGACTC	ex14
SM1_FFPE_ex15	GGAGGGTGGCCTCATTTTCA	ex15
SM1_FFPE_ex15	GCTTAATGCCTCCCTCTGCT	ex15
SM1_FFPE_ex16A	GGAGAGTCAGTGTTGGAGCC	ex16A
SM1_FFPE_ex16A	TCTTCTGTGGACTGGCTGTC	ex16A
SM1_FFPE_ex16B	GACCCAGGAAGTGCTTCAGG	ex16B
SM1_FFPE_ex16B	GCAATGGCAAGAGAAGCTCA	ex16B
TERT and GAPDH mRNA primers for gene expression analysis
Oligo name	Primer Sequence (5'->3')
rtTERT-BD-1F	TGCAGGCGTACAGGTTTC
rtTERT-BD-1R	CTTGGCTTTCAGGATGGAGTAG
GAPDH_BD_2F	GCCTCAAGATCATCAGCAATG
GAPDH_BD_2R	GTCATGAGTCCTTCCACGATAC
